# Supplementary material for: Shared Decision-Making on Life-Sustaining Treatment: A Survey of Current Barriers in Practice Among Clinicians Across China
Source: Healthcare (Basel). 2025 Mar 3;13(5):547. doi: 10.3390/healthcare13050547 (PMC11898668; doi:10.3390/healthcare13050547)
Supplement: Supplementary file 1 [file healthcare-13-00547-s001.zip]

Archive with 3 entries (3 files):
- supplementary file S1 Delphi study.pdf
- supplementary file S2.pdf
- Supplementary file S3.pdf
